# Supplementary material for: Isolation of High Molecular Weight DNA from the Model Beetle Tribolium for Nanopore Sequencing
Source: Genes (Basel). 2021 Jul 22;12(8):1114. doi: 10.3390/genes12081114 (PMC8394269; doi:10.3390/genes12081114)
Supplement: Supplementary file 1 [file genes-12-01114-s001.zip › Supplementary Table 1.xlsx]

## Sheet: Sheet1
Supplementary Table S1. Results of the DNA isolation using developed protocol performed on different Tribolium species as well as on their various developmental stages.
Species	Stage	Starting material (mg)	DNA concentration (ng/µL)	DNA yield (µg)	A220/260	A260/280
T. castaneum	Pupae	200	172	17.2	1.89	1.95
		200	130	13	1.85	2.14
		200	138	13.8	1.84	2.25
		200	154	15.4	1.88	1.78
	Larvae	1100	512	51.2	1.87	2.35
	Adults	1000	643	64.3	1.85	2.14
T. freemani	Adults + Larvae	1050	327	32.7	1.83	2.24
		920	540	54	1.88	2.05
	Adults	620	78	4.68	1.94	2
T. confusum	Pupae	340	213	12.78	1.87	2.41
