# Supplementary material for: Isolation of High Molecular Weight DNA from the Model Beetle Tribolium for Nanopore Sequencing
Source: Genes (Basel). 2021 Jul 22;12(8):1114. doi: 10.3390/genes12081114 (PMC8394269; doi:10.3390/genes12081114)
Supplement: Supplementary file 1 [file genes-12-01114-s001.zip › Supplementary Table 2.xlsx]

## Sheet: Sheet1
Supplementary Table S2. DNA extraction and sequencing methods tested for the isolation of HMW DNA from Tribolium castaneum. Main features are described for all used commercial kits and procedures. Obtained DNA is evaluated based on its total amount from a single isolation reaction and molecular weight distribution. All kit isolations are done according to manufacturers' protocol. Observed strengt…
		Extraction				Sequencing
Kit/procedure for HMW DNA isolation	Main features	DNA amount	Molecular weight	Strengths	Limitations	Performed	Observations
E.Z.N.A kit (Omega BioTek)	silica-gel based membrane	6 µg	20-50 kb	-isolation from lower amount of input material -reproducible	- DNA rarely above 50 kb - lower DNA yield due to membrane capacities	No	- insufficient DNA for an efficient library preparation
Monarch HMW DNA extraction kit for tissue (New England Biolabs)	glass bead-based approach	0-10 µg	20-200 kb	- DNA of high molecular weight -lower DNA input	- low absorbance ratios - extremely nonreproducible (DNA on glass beads can fall off)	Yes (Figure 2)	- library protocol not reproducible - clumping of beads during library preparation - low pore occupancy
Blood and Cell Culture DNA Mini and Midi kit (Qiagen)	anion-exchange chromatography columns	3 µg (Mini kit) 30 µg (Midi kit)	20-50 kb	- possibility to use greater amounts of starting material - high DNA yield - reproducible	- cell lysate causes high degree of column blockage - DNA pellet difficult to dissolve -low absorbance ratios - isolated DNA causes problems in library preparation (bead clumping, loss of DNA)	Yes (Figure 2)	- problems with bead clumping - low N50 value - low final library concentration
phenol-chloroform extraction	salting-out principle	5 µg (from 30 pupae)	30-60 kb	- possibility to use greater amounts of starting material	- high DNA losses - lower DNA quality - laborious	No	- visible non-dissolved DNA - poor DNA quality that implies poor library output
